# Supplementary material for: Electronic Circular Dichroism Spectra of DNA Quadruple Helices Studied by Molecular Dynamics Simulations and Excitonic Calculations including Charge Transfer States
Source: Molecules. 2021 Aug 7;26(16):4789. doi: 10.3390/molecules26164789 (PMC8398971; doi:10.3390/molecules26164789)
Supplement: Supplementary file 1 [file molecules-26-04789-s001.zip]

Archive with 1 entries (1 files):
- molecules-1298589-supplementary.pdf
